# Supplementary material for: Phase-Selective Synthesis of Mo–Ta–C Ternary Nanosheets by Precisely Tailoring Mo/Ta Atom Ratio on Liquid Copper
Source: Nanomaterials (Basel). 2022 Apr 24;12(9):1446. doi: 10.3390/nano12091446 (PMC9102967; doi:10.3390/nano12091446)
Supplement: Supplementary file 1 [file nanomaterials-12-01446-s001.zip]

Archive with 1 entries (1 files):
- nanomaterials-1644073-supplementary.pdf
